# Supplementary material for: Exploring the role of FAT genes in Solanaceae species through genome‐wide analysis and genome editing
Source: Plant Genome. 2024 Sep 10;17(4):e20506. doi: 10.1002/tpg2.20506 (PMC11628882; doi:10.1002/tpg2.20506)
Supplement: Supplementary file 6 — Supporting Informatoin [file TPG2-17-e20506-s008.xlsx]

## Sheet: S1
Table S1: Primers used in the study
Primer name	Sequencce
FLA-Fw	5’-CACCATGACTACCCTACACTTCTTC-3
FLA-Rv	5’- TTAGGACAAATAAACGGACACAA-3’
NOS-Rv	5’- CGCAAGACCGGCAACAGGATTCA -3’
HptII Forward	CTATTCCTTTGCCCTCGGAC
HptII Reverse	CCTGACCTATTGCATCTCCC
