# Supplementary material for: Exploring the role of FAT genes in Solanaceae species through genome‐wide analysis and genome editing
Source: Plant Genome. 2024 Sep 10;17(4):e20506. doi: 10.1002/tpg2.20506 (PMC11628882; doi:10.1002/tpg2.20506)
Supplement: Supplementary file 7 — Supporting Informatoin [file TPG2-17-e20506-s007.xlsx]

## Sheet: Sheet1
Transcript ID	Gene Name	Chr No.	Start Location	End Location	Strand	CDS (bp)	Protein Length (A.A)	Protein Molecular Weight (kDa)	pI	II	GRAVY	No of Intron:Exons	Subcellular Localization	Phytozome Description
Solyc03g097390	SlFATB1	Chr03	54298937	54300986	reverse	1116	372	41.7437	8.19	43.49/ Unstable	-0.333	5 Intron : 6 Exons	Chloroplast (0.2515)	K10781 - fatty acyl-ACP thioesterase B (FATB)
Solyc05g008570	SlFATB2	Chr05	2935346	2938616	forward	1185	395	45.3179	8.45	44.39/ Unstable	-0.418	5 Intron : 6 Exons	Chloroplast (0.2071)	K10781 - fatty acyl-ACP thioesterase B (FATB)
Solyc06g083380	SlFATA1	Chr06	46369244	46373828	forward	1110	370	41.8244	5.92	42.21/ Unstable	-0.443	6 Intron : 7 Exons	Chloroplast (0.506)	K10782 - fatty acyl-ACP thioesterase A (FATA)
Solyc12g006930	SlFATB3	Chr12	1353167	1357938	reverse	1269	423	46.8173	6.04	35.10/ stable	-0.357	6 Intron : 6 Exons	Chloroplast (0.937)	PTHR31727:SF2 - PALMITOYL-ACYL CARRIER PROTEIN THIOESTERASE, CHLOROPLASTIC
Soltu.DM.05G004350	StFATB1	Chr05	3748666	3751863	reverse	1203	401	45881.5	7.7	42.71/Unstable	-0.374	5 Intron : 6 Exons	Chloroplast (0.3259)	K10781 - fatty acyl-ACP thioesterase B (FATB)
Soltu.DM.03G020290	StFATB2	Chr03	45249891	45252283	forward	1125	375	42094.9	8.64	43.6/Unstable	-0.369	5 Intron : 6 Exons	Chloroplast (0.14)	K10781 - fatty acyl-ACP thioesterase B (FATB)
Soltu.DM.06G033680	StFATA1	Chr06	57933540	57938992	forward	1110	370	41670.3	5.98	39.72/Stable	-0.398	6 Intron : 7 Exons	Chloroplast (0.7362)	K10782 - fatty acyl-ACP thioesterase A (FATA)
Soltu.DM.12G024780	StFATB3	Chr12	54744162	54749561	reverse	1263	421	46574.1	6.21	35.94/Stable	-0.349	6 Intron : 6 Exons	Chloroplast (0.9241)	PALMITOYL-ACYL CARRIER PROTEIN THIOESTERASE, CHLOROPLASTIC
