# Supplementary material for: Exploring the role of FAT genes in Solanaceae species through genome‐wide analysis and genome editing
Source: Plant Genome. 2024 Sep 10;17(4):e20506. doi: 10.1002/tpg2.20506 (PMC11628882; doi:10.1002/tpg2.20506)
Supplement: Supplementary file 8 — Supporting Informatoin [file TPG2-17-e20506-s005.xlsx]

## Sheet: Sheet2
miRNA Acc.	Target Acc.	Expect	UPE	Alignment	Inhib.	Mult.
Sly-miR166a	StFATA1	4	145	miRNA 21 CCCCUUACUUCGGACCAGGCU 1	Cleavage	1
				::.. ::.:.::::::.:.
				Target 125 UUGGGGCGAGGUCUGGUCUGG 145
Sly-miR166a	StFATA1	4	145	miRNA 21 CCCCUUACUUCGGACCAGGCU 1	Cleavage	1
				::.. ::.:.::::::.:.
				Target 125 UUGGGGCGAGGUCUGGUCUGG 145
Sly-miR166b	StFATA1	4	145	miRNA 21 CCCCUUACUUCGGACCAGGCU 1	Cleavage	1
				::.. ::.:.::::::.:.
				Target 125 UUGGGGCGAGGUCUGGUCUGG 145
Sly-miR166b	StFATA1	4	145	miRNA 21 CCCCUUACUUCGGACCAGGCU 1	Cleavage	1
				::.. ::.:.::::::.:.
				Target 125 UUGGGGCGAGGUCUGGUCUGG 145
Sly-miR166c	StFATA1	4	145	miRNA 21 CUCCUUACUUCGGACCAGGCU 1	Cleavage	1
				::.. ::.:.::::::.:.
				Target 125 UUGGGGCGAGGUCUGGUCUGG 145
Sly-miR166c	StFATA1	4	145	miRNA 21 CUCCUUACUUCGGACCAGGCU 1	Cleavage	1
				::.. ::.:.::::::.:.
				Target 125 UUGGGGCGAGGUCUGGUCUGG 145
Sly-miR166d	StFATA1	4	145	miRNA 21 CCCCUUACUUCGGACCAGGCU 1	Cleavage	1
				::.. ::.:.::::::.:.
				Target 125 UUGGGGCGAGGUCUGGUCUGG 145
Sly-miR166d	StFATA1	4	145	miRNA 21 CCCCUUACUUCGGACCAGGCU 1	Cleavage	1
				::.. ::.:.::::::.:.
				Target 125 UUGGGGCGAGGUCUGGUCUGG 145
Sly-miR166e	StFATA1	4	145	miRNA 21 CCCCUUACUUCGGACCAGGCU 1	Cleavage	1
				::.. ::.:.::::::.:.
				Target 125 UUGGGGCGAGGUCUGGUCUGG 145
Sly-miR166e	StFATA1	4	145	miRNA 21 CCCCUUACUUCGGACCAGGCU 1	Cleavage	1
				::.. ::.:.::::::.:.
				Target 125 UUGGGGCGAGGUCUGGUCUGG 145
Sly-miR166f	StFATA1	4	145	miRNA 21 CCCCUUACUUCGGACCAGGCU 1	Cleavage	1
				::.. ::.:.::::::.:.
				Target 125 UUGGGGCGAGGUCUGGUCUGG 145
Sly-miR166f	StFATA1	4	145	miRNA 21 CCCCUUACUUCGGACCAGGCU 1	Cleavage	1
				::.. ::.:.::::::.:.
				Target 125 UUGGGGCGAGGUCUGGUCUGG 145
Sly-miR166g	StFATA1	4	145	miRNA 21 CCCCUUACUUCGGACCAGGCU 1	Cleavage	1
				::.. ::.:.::::::.:.
				Target 125 UUGGGGCGAGGUCUGGUCUGG 145
Sly-miR166g	StFATA1	4	145	miRNA 21 CCCCUUACUUCGGACCAGGCU 1	Cleavage	1
				::.. ::.:.::::::.:.
				Target 125 UUGGGGCGAGGUCUGGUCUGG 145
Sly-miR166h	StFATA1	4	145	miRNA 21 CCCCUUACUUCGGACCAGGCU 1	Cleavage	1
				::.. ::.:.::::::.:.
				Target 125 UUGGGGCGAGGUCUGGUCUGG 145
Sly-miR166h	StFATA1	4	145	miRNA 21 CCCCUUACUUCGGACCAGGCU 1	Cleavage	1
				::.. ::.:.::::::.:.
				Target 125 UUGGGGCGAGGUCUGGUCUGG 145
Sly-miR166i	StFATA1	4	145	miRNA 21 CCCCUUACUUCGGACCAGGCU 1	Cleavage	1
				::.. ::.:.::::::.:.
				Target 125 UUGGGGCGAGGUCUGGUCUGG 145
Sly-miR166i	StFATA1	4	145	miRNA 21 CCCCUUACUUCGGACCAGGCU 1	Cleavage	1
				::.. ::.:.::::::.:.
				Target 125 UUGGGGCGAGGUCUGGUCUGG 145
Sly-miR166j	StFATA1	4	145	miRNA 21 CCCCUUACUUCGGACCAGGCU 1	Cleavage	1
				::.. ::.:.::::::.:.
				Target 125 UUGGGGCGAGGUCUGGUCUGG 145
Sly-miR166j	StFATA1	4	145	miRNA 21 CCCCUUACUUCGGACCAGGCU 1	Cleavage	1
				::.. ::.:.::::::.:.
				Target 125 UUGGGGCGAGGUCUGGUCUGG 145
Sly-miRN3162	SlFATB3	4	1164	miRNA 21 CGGCUUAGAGUAGUGUGGGAA 1	Translation	1
				:.:::.: ::: :::..::::
				Target 1144 GUCGAGUGUCAACACGUCCUU 1164
Stu-miR166a	StFATA1	4	145	miRNA 21 CCCCUUACUUCGGACCAGGCU 1	Cleavage	1
				::.. ::.:.::::::.:.
				Target 125 UUGGGGCGAGGUCUGGUCUGG 145
Stu-miR166a	StFATA1	4	145	miRNA 21 CCCCUUACUUCGGACCAGGCU 1	Cleavage	1
				::.. ::.:.::::::.:.
				Target 125 UUGGGGCGAGGUCUGGUCUGG 145
Stu-miR166b	StFATA1	4	145	miRNA 21 CUCCUUACUUCGGACCAGGCU 1	Cleavage	1
				::.. ::.:.::::::.:.
				Target 125 UUGGGGCGAGGUCUGGUCUGG 145
Stu-miR166b	StFATA1	4	145	miRNA 21 CUCCUUACUUCGGACCAGGCU 1	Cleavage	1
				::.. ::.:.::::::.:.
				Target 125 UUGGGGCGAGGUCUGGUCUGG 145
Stu-miR166c	StFATA1	4	145	miRNA 21 CCCCUUACUUCGGACCAGGCU 1	Cleavage	1
				::.. ::.:.::::::.:.
				Target 125 UUGGGGCGAGGUCUGGUCUGG 145
Stu-miR166c	StFATA1	4	145	miRNA 21 CCCCUUACUUCGGACCAGGCU 1	Cleavage	1
				::.. ::.:.::::::.:.
				Target 125 UUGGGGCGAGGUCUGGUCUGG 145
Stu-miR166d	StFATA1	4	145	miRNA 21 CCCCUUACUUCGGACCAGGCU 1	Cleavage	1
				::.. ::.:.::::::.:.
				Target 125 UUGGGGCGAGGUCUGGUCUGG 145
Stu-miR166d	StFATA1	4	145	miRNA 21 CCCCUUACUUCGGACCAGGCU 1	Cleavage	1
				::.. ::.:.::::::.:.
				Target 125 UUGGGGCGAGGUCUGGUCUGG 145
Stu-miR166e	StFATA1	4	145	miRNA 21 CUCCUUACUUCGGACCAGGCU 1	Cleavage	1
				::.. ::.:.::::::.:.
				Target 125 UUGGGGCGAGGUCUGGUCUGG 145
Stu-miR166e	StFATA1	4	145	miRNA 21 CUCCUUACUUCGGACCAGGCU 1	Cleavage	1
				::.. ::.:.::::::.:.
				Target 125 UUGGGGCGAGGUCUGGUCUGG 145
Stu-miR166f	StFATA1	4	145	miRNA 21 CCCCUUACUUCGGACCAGGCU 1	Cleavage	1
				::.. ::.:.::::::.:.
				Target 125 UUGGGGCGAGGUCUGGUCUGG 145
Stu-miR166f	StFATA1	4	145	miRNA 21 CCCCUUACUUCGGACCAGGCU 1	Cleavage	1
				::.. ::.:.::::::.:.
				Target 125 UUGGGGCGAGGUCUGGUCUGG 145
Stu-miR166g	StFATA1	4	145	miRNA 21 CCCCUUACUUCGGACCAGGCU 1	Cleavage	1
				::.. ::.:.::::::.:.
				Target 125 UUGGGGCGAGGUCUGGUCUGG 145
Stu-miR166g	StFATA1	4	145	miRNA 21 CCCCUUACUUCGGACCAGGCU 1	Cleavage	1
				::.. ::.:.::::::.:.
				Target 125 UUGGGGCGAGGUCUGGUCUGG 145
Stu-miR166h	StFATA1	4	145	miRNA 21 CCCCUUACUUCGGACCAGGCU 1	Cleavage	1
				::.. ::.:.::::::.:.
				Target 125 UUGGGGCGAGGUCUGGUCUGG 145
Stu-miR166h	StFATA1	4	145	miRNA 21 CCCCUUACUUCGGACCAGGCU 1	Cleavage	1
				::.. ::.:.::::::.:.
				Target 125 UUGGGGCGAGGUCUGGUCUGG 145
Stu-miR166i	StFATA1	4	145	miRNA 21 CCCCUUACUUCGGACCAGGCU 1	Cleavage	1
				::.. ::.:.::::::.:.
				Target 125 UUGGGGCGAGGUCUGGUCUGG 145
Stu-miR166i	StFATA1	4	145	miRNA 21 CCCCUUACUUCGGACCAGGCU 1	Cleavage	1
				::.. ::.:.::::::.:.
				Target 125 UUGGGGCGAGGUCUGGUCUGG 145
Stu-miR166j	StFATA1	4	145	miRNA 21 CCCCUUACUUCGGACCAGGCU 1	Cleavage	1
				::.. ::.:.::::::.:.
				Target 125 UUGGGGCGAGGUCUGGUCUGG 145
Stu-miR166j	StFATA1	4	145	miRNA 21 CCCCUUACUUCGGACCAGGCU 1	Cleavage	1
				::.. ::.:.::::::.:.
				Target 125 UUGGGGCGAGGUCUGGUCUGG 145
Sly-miR166a	SlFATA1	4.5	145	miRNA 21 CCCCUUACUUCGGACCAGGCU 1	Cleavage	1
				::.. :.:.::::::::.
				Target 125 UUGGGGCAAGGUCUGGUCCGG 145
Sly-miR166b	SlFATA1	4.5	145	miRNA 21 CCCCUUACUUCGGACCAGGCU 1	Cleavage	1
				::.. :.:.::::::::.
				Target 125 UUGGGGCAAGGUCUGGUCCGG 145
Sly-miR166c	SlFATA1	4.5	145	miRNA 21 CUCCUUACUUCGGACCAGGCU 1	Cleavage	1
				::.. :.:.::::::::.
				Target 125 UUGGGGCAAGGUCUGGUCCGG 145
Sly-miR166d	SlFATA1	4.5	145	miRNA 21 CCCCUUACUUCGGACCAGGCU 1	Cleavage	1
				::.. :.:.::::::::.
				Target 125 UUGGGGCAAGGUCUGGUCCGG 145
Sly-miR166e	SlFATA1	4.5	145	miRNA 21 CCCCUUACUUCGGACCAGGCU 1	Cleavage	1
				::.. :.:.::::::::.
				Target 125 UUGGGGCAAGGUCUGGUCCGG 145
Sly-miR166f	SlFATA1	4.5	145	miRNA 21 CCCCUUACUUCGGACCAGGCU 1	Cleavage	1
				::.. :.:.::::::::.
				Target 125 UUGGGGCAAGGUCUGGUCCGG 145
Sly-miR166g	SlFATA1	4.5	145	miRNA 21 CCCCUUACUUCGGACCAGGCU 1	Cleavage	1
				::.. :.:.::::::::.
				Target 125 UUGGGGCAAGGUCUGGUCCGG 145
Sly-miR166h	SlFATA1	4.5	145	miRNA 21 CCCCUUACUUCGGACCAGGCU 1	Cleavage	1
				::.. :.:.::::::::.
				Target 125 UUGGGGCAAGGUCUGGUCCGG 145
Sly-miR166i	SlFATA1	4.5	145	miRNA 21 CCCCUUACUUCGGACCAGGCU 1	Cleavage	1
				::.. :.:.::::::::.
				Target 125 UUGGGGCAAGGUCUGGUCCGG 145
Sly-miR166j	SlFATA1	4.5	145	miRNA 21 CCCCUUACUUCGGACCAGGCU 1	Cleavage	1
				::.. :.:.::::::::.
				Target 125 UUGGGGCAAGGUCUGGUCCGG 145
Sly-miRN3162	StFATB3	4.5	1164	miRNA 21 CGGCUUAGAGUAGUGUGGGAA 1	Translation	1
				:..::.: ::: :::..::::
				Target 1144 GUUGAGUGUCAACACGUCCUU 1164
Sly-miRN3162	StFATB3	4.5	1164	miRNA 21 CGGCUUAGAGUAGUGUGGGAA 1	Translation	1
				:..::.: ::: :::..::::
				Target 1144 GUUGAGUGUCAACACGUCCUU 1164
Stu-miR166a	SlFATA1	4.5	145	miRNA 21 CCCCUUACUUCGGACCAGGCU 1	Cleavage	1
				::.. :.:.::::::::.
				Target 125 UUGGGGCAAGGUCUGGUCCGG 145
Stu-miR166b	SlFATA1	4.5	145	miRNA 21 CUCCUUACUUCGGACCAGGCU 1	Cleavage	1
				::.. :.:.::::::::.
				Target 125 UUGGGGCAAGGUCUGGUCCGG 145
Stu-miR166c	SlFATA1	4.5	145	miRNA 21 CCCCUUACUUCGGACCAGGCU 1	Cleavage	1
				::.. :.:.::::::::.
				Target 125 UUGGGGCAAGGUCUGGUCCGG 145
Stu-miR166d	SlFATA1	4.5	145	miRNA 21 CCCCUUACUUCGGACCAGGCU 1	Cleavage	1
				::.. :.:.::::::::.
				Target 125 UUGGGGCAAGGUCUGGUCCGG 145
Stu-miR166e	SlFATA1	4.5	145	miRNA 21 CUCCUUACUUCGGACCAGGCU 1	Cleavage	1
				::.. :.:.::::::::.
				Target 125 UUGGGGCAAGGUCUGGUCCGG 145
Stu-miR166f	SlFATA1	4.5	145	miRNA 21 CCCCUUACUUCGGACCAGGCU 1	Cleavage	1
				::.. :.:.::::::::.
				Target 125 UUGGGGCAAGGUCUGGUCCGG 145
Stu-miR166g	SlFATA1	4.5	145	miRNA 21 CCCCUUACUUCGGACCAGGCU 1	Cleavage	1
				::.. :.:.::::::::.
				Target 125 UUGGGGCAAGGUCUGGUCCGG 145
Stu-miR166h	SlFATA1	4.5	145	miRNA 21 CCCCUUACUUCGGACCAGGCU 1	Cleavage	1
				::.. :.:.::::::::.
				Target 125 UUGGGGCAAGGUCUGGUCCGG 145
Stu-miR166i	SlFATA1	4.5	145	miRNA 21 CCCCUUACUUCGGACCAGGCU 1	Cleavage	1
				::.. :.:.::::::::.
				Target 125 UUGGGGCAAGGUCUGGUCCGG 145
Stu-miR166j	SlFATA1	4.5	145	miRNA 21 CCCCUUACUUCGGACCAGGCU 1	Cleavage	1
				::.. :.:.::::::::.
				Target 125 UUGGGGCAAGGUCUGGUCCGG 145
Sly-miR827	StFATB2	5	672	miRNA 21 CUUAUCUACUGGUAGUUGUUU 1	Translation	1
				::.:.:::. :: ::::.:
				Target 652 ACAUGGGUGAUAAUGAACAGA 672
Sly-miRN3104	StFATB2	5	161	miRNA 20 UCGUUUUAAGUUUUAAGUUU 1	Translation	1
				:::..:: : .::::::.::
				Target 142 AGCGGAAGUGGAAAUUCGAA 161
Sly-miRN3114	SlFATA1	5	203	miRNA 21 CCUUUAUGGUAUACUGGGUUA 1	Cleavage	1
				: :.::. :.::::: ::::
				Target 183 GCAGAUGGCGUAUGAGCCAAG 203
Sly-miRN3160	SlFATA1	5	87	miRNA 21 GGCUGAGAAGUUA-GUCAGGGU 1	Cleavage	1
				::.:.:::::: ::::..::
				Target 66 GAGAUUUUUCAAUUCAGUUUCA 87
Sly-miRN3160	StFATA1	5	87	miRNA 21 GGCUGAGAAGUUA-GUCAGGGU 1	Cleavage	1
				::.:.:::::: ::::..::
				Target 66 GAGAUUUUUCAAUUCAGUUUCA 87
Sly-miRN3160	StFATA1	5	87	miRNA 21 GGCUGAGAAGUUA-GUCAGGGU 1	Cleavage	1
				::.:.:::::: ::::..::
				Target 66 GAGAUUUUUCAAUUCAGUUUCA 87
Sly-miRN3166a	StFATB2	5	1071	miRNA 21 CAUCUAGGUUGAGUAUACGUU 1	Cleavage	1
				: :::..:.::.:::: :.
				Target 1051 ACACAUCUGAUUCGUAUGGAG 1071
Sly-miRN3166a	SlFATB1	5	1062	miRNA 21 CAUCUAGGUUGAGUAUACGUU 1	Cleavage	1
				: :::..:.::.:::: :.
				Target 1042 ACACAUCUGAUUCGUAUGGAG 1062
Sly-miRN3166b	StFATB2	5	1071	miRNA 21 CAUCUAGGUUGAGUAUACGUU 1	Cleavage	1
				: :::..:.::.:::: :.
				Target 1051 ACACAUCUGAUUCGUAUGGAG 1071
Sly-miRN3166b	SlFATB1	5	1062	miRNA 21 CAUCUAGGUUGAGUAUACGUU 1	Cleavage	1
				: :::..:.::.:::: :.
				Target 1042 ACACAUCUGAUUCGUAUGGAG 1062
Stu-miR827	StFATB2	5	672	miRNA 21 CUUAUCUACUGGUAGUUGUUU 1	Translation	1
				::.:.:::. :: ::::.:
				Target 652 ACAUGGGUGAUAAUGAACAGA 672

## Sheet: Sheet1
SlFATA1	Sly-miR166a		SlFATB1	Sly-miRN3166a		SlFATB3	Sly-miRN3162		StFATA1	Sly-miR166a		StFATB2	Sly-miR827
SlFATA1	Sly-miR166b		SlFATB1	Sly-miRN3166b					StFATA1	Sly-miR166a		StFATB2	Sly-miRN3104
SlFATA1	Sly-miR166c								StFATA1	Sly-miR166b		StFATB2	Sly-miRN3166a
SlFATA1	Sly-miR166d								StFATA1	Sly-miR166b		StFATB2	Sly-miRN3166b
SlFATA1	Sly-miR166e								StFATA1	Sly-miR166c		StFATB2	Stu-miR827
SlFATA1	Sly-miR166f								StFATA1	Sly-miR166c		StFATB3	Sly-miRN3162
SlFATA1	Sly-miR166g								StFATA1	Sly-miR166d		StFATB3	Sly-miRN3162
SlFATA1	Sly-miR166h								StFATA1	Sly-miR166d
SlFATA1	Sly-miR166i								StFATA1	Sly-miR166e
SlFATA1	Sly-miR166j								StFATA1	Sly-miR166e
SlFATA1	Stu-miR166a								StFATA1	Sly-miR166f
SlFATA1	Stu-miR166b								StFATA1	Sly-miR166f
SlFATA1	Stu-miR166c								StFATA1	Sly-miR166g
SlFATA1	Stu-miR166d								StFATA1	Sly-miR166g
SlFATA1	Stu-miR166e								StFATA1	Sly-miR166h
SlFATA1	Stu-miR166f								StFATA1	Sly-miR166h
SlFATA1	Stu-miR166g								StFATA1	Sly-miR166i
SlFATA1	Stu-miR166h								StFATA1	Sly-miR166i
SlFATA1	Stu-miR166i								StFATA1	Sly-miR166j
SlFATA1	Stu-miR166j								StFATA1	Sly-miR166j
SlFATA1	Sly-miRN3114								StFATA1	Stu-miR166a
SlFATA1	Sly-miRN3160								StFATA1	Stu-miR166a
									StFATA1	Stu-miR166b
									StFATA1	Stu-miR166b
									StFATA1	Stu-miR166c
									StFATA1	Stu-miR166c
									StFATA1	Stu-miR166d
									StFATA1	Stu-miR166d
									StFATA1	Stu-miR166e
									StFATA1	Stu-miR166e
									StFATA1	Stu-miR166f
									StFATA1	Stu-miR166f
									StFATA1	Stu-miR166g
									StFATA1	Stu-miR166g
									StFATA1	Stu-miR166h
									StFATA1	Stu-miR166h
									StFATA1	Stu-miR166i
									StFATA1	Stu-miR166i
									StFATA1	Stu-miR166j
									StFATA1	Stu-miR166j
									StFATA1	Sly-miRN3160
									StFATA1	Sly-miRN3160
