# Supplementary material for: Exploring the role of FAT genes in Solanaceae species through genome‐wide analysis and genome editing
Source: Plant Genome. 2024 Sep 10;17(4):e20506. doi: 10.1002/tpg2.20506 (PMC11628882; doi:10.1002/tpg2.20506)
Supplement: Supplementary file 9 — Supporting Informatoin [file TPG2-17-e20506-s004.xlsx]

## Sheet: Sheet1
Fatty acid compositions of 3 lines and WT and statistical analysis results
	Line 1	Line 8	Line 9	WT	F
Palmitic	21	22.67	22.33	22	0.316
Stearic	5.33	4	4.33	9	0.184
Oleic	11	8	5	10	0.848
Linoleic	20.50b	20.33b	21.33b	25.00a	6.928*
Linolenic	47.67a	45.67a	47.33a	34.00b	56.395**
F; F value, a,b shows statistically difference at (P<0.05).
